# Supplementary material for: Domestic Abuse of Codeine: A Case Study of Non-Medical Use Leading to Fatal Outcome
Source: Toxics. 2026 Jan 13;14(1):71. doi: 10.3390/toxics14010071 (PMC12846103; doi:10.3390/toxics14010071)
Supplement: Supplementary file 1 [file toxics-14-00071-s001.zip]

Archive with 1 entries (1 files):
- toxics-4050616-supplementary.pdf
